# Supplementary material for: Characterization of HERV-K (HML-2) Rec proteins encoded in the human genome and their post-transcriptional function
Source: J Virol. 2025 Nov 18;99(12):e01515-25. doi: 10.1128/jvi.01515-25 (PMC12724133; doi:10.1128/jvi.01515-25)
Supplement: File S1 — FASTA files of Rec cDNA sequences. [file jvi.01515-25-s0001.txt]

>_HERV-K_Con_Rec_cDNA
ATGAACCCATCGGAGATGCAAAGAAAAGCACCTCCGCGGAGACGGAGACACCGCAATCGAGCACCGTTGACTCACAAGATGAACAAAATGGTGACGTCAGAAGAACAGATGAAGTTGCCATCCACCAAGAAGGCAGAGCCGCCGACTTGGGCACAACTAAAGAAGCTGACGCAGTTAGCTACAAAATATCTAGAGAACACAAAGGTGACACAAACCCCAGAGAGTATGCTGCTTGCAGCCTTGATGATTGTATCAATGGTGTCTGCAGGTGTACCCAACAGCTCCGAAGAGACAGCGACCATCGAGAACGGGCCATGA
>1_JN675008.1_HML-2_1p34.3_cDNA
ATGAACCCATTGGAGATGCAAAGAAAAGCGCCTCCACGGAGACGGAGACACTGCAATCAAGCACCATCAACTCACAAGATGAACAGAATGGTGATGTCAGAAGAACAGATGAAGTTGCCATCCACCAAGAAGGTGGAGGCGCCGACTTGGGCACAATTAAAGAAGCTGACACAGTTAACTAAAAAAAAAAAAGCCTAG
>2_1p36.21cDNA
ATGAACCCATCGGAGATGCAAAGAGAAGCGCCACCACGGAGATGGAAAACCCGCAATCGAGCATCATCGACTCACCGGGTGAACAAAATGGTGATATCAGAAGAACAGATGAAGCTGCCATCCACCAAGAAAGTGGGGCCACTGACCTGGGCCCAATTAAAGAAGCTGACACAGTTAGCTGAAAAAAGCCTGAAGAACAAAAAGGGTAACACAAACTCCAGAGAACATGCTGCCTGCAGCTTTGATGATTGTATCAACGGTGTCTACATGTATCCAGCAGCTCCAAAGAGAGAGCGACCAGTGAGAACGGGCCATGATGATGATGGCGGTTTTCTCAAAAAGAAAAGGGGGATATGTAGGGAAAAGAAAGAGAGATCAGACGGTTACTGTGTCTATGTAGAAAAGGAAGACATAAGAAATTTCATTTTTATCTGTACCCTGAACAATTGCTTTGCCCTGAGATGCTGTTAA
>3_JN675010.1_HML-2_1p36.21b_cDNA
ATGAACCCATCGGAGATGCAAAGAGAAGCGCCACCACGGAGATGGTGGCATCATCGACTCACCGGGTGA
>4_JN675011.1_HML-2_1p36.21c_cDNA
ATGAACCCATCGGAGATGCAAAGAGAAGCGCCACCACGGAGATGGTGGCATCATCGACTCACCGGGTGA
>5_JN675012.1_HML-2_1q21.3_cDNA
ATGAACCCATCGGAGATGCAAAGAAAAGCACCTCCACGGAGACAGAAACACCGCAATCGTGCGCCATCGACTCACAAGATGAGAGAACCAATTTTCGAAGCATCAAAAGCCCATTTAAATTTGGTACCAGAAACTGAGGCAATCGCAGGAGTGACTGATGGCCTCGCAAATCTTAACCCTGTCACTTGGGTTAAGACCATCGGAAGTACTACTATTATAAATTTCGTATTAATCCTTGTGTGCCTGTTTTATCTGTTGTTAGTCTGCAGGTGTACCCAGCAGCTCCGAAGAGACAGCGACCATCGAGAACAAGCCATGATGATGATGGTGGTTTGTCGAAAAGGAAATGGGGAAATGTGGGGAAAAGAGAGATCAGACTGTTACTGTGTCTGTGTAGAAAGAAGTAGACATAAGAGACTCCATTTTGTTCTGTACTAA
>6_JN675015.1_HML-2_1q24.1cDNA
ATGAACCCATCAGAGATGCAAAGAAAAGTGCCTCCGCAGAGACAGAAAACCTGCAATCGAGCATCATCGACTCGCCAGGTGAACAAAATGGTGATATCAGAAGAACAGATGAAGTTGCCATCCACAAAGGAAGCGGAGCTGCCGACCTGGGCCCAACTAAAGAAGCTGACACAGTTAGCTGAAAAAAGCCTGAAGAAAACAAGGGTAACACAAACTCCAGAGAATATGCTGCTTGCAGTTTTGATGATTGTATCTACCGTGTCTACAGGTGTATCCAACAGCTCTGAAGAGACAGAGACCAAAGAGAATGGGCCATGA
>7_JN675016.1_HML-2_1q32.2_cDNA
ATGAACCCATCGGAGATGCAAAGAAAAGCGCCACCGCGGAGATGGAAACACCCAGTCACATGGATGGATAATCCTATTGAAGTATATGTTAATGATAGTGTATGGGTACCTGGCCCCACAGATGATCATTGCCCTGCCAAACCTGAGGAAGAAGGGATGATGATAAATATTTCCATTGGGTATCATTATCCTCCTATCTGCCTAGGGAGAGCACCAGGATGTTTAATGCCTGCAGTCCAAAATTGGTTGGTAGAAGTACCTACTGTCAGTCCCATCAGTAGATTCACTTATCACATGGTAAGCGGGATGTCACTCAGGCCACGGGTAAATTATTTACAAGACTTTTCTTATCAAAGATCATTAAAATTTAGACCTAAAGGGAAACCTTGCCCCAAGGAAATTCCCAAAGGATCAAAAAATACAGAAGTTTTAGTTTGGGAAGAATGTGTGGCCAATAGTGCGGTGATATTACAAAACAGTGAATTCGGAACTATTATAGATTGGGCACCTCGAGGTCAATTCTACCACAATTGCACAGGACAAACTCAGTCGTGTCCCAGTGCACAAGTGAGTCTAGCTGTTGATAGCGACTTAACAGAAAGTTTAGACAAACATAAGCTAAAAAATTACAGTCTTTCTACCCTTGGGAATAGGGAGAAAAAGGAATCTCTACCCCAAGACCAAAAATAA
>8_JN675019.1_HML-2_3p12.3_cDNA
ATGAACCCATCAGAGATACAAAGGAAGGCGCCTCTGCAGAGACAAAAAACCCACAATCGAACATCATCGACTCGCAGGATGAATAAAATGGTAATATCAGAAAAACAGATGAAATTGCCATCCACCAAAAAGGTGGAGCTGCCGACCTGGGCCCAGCTAAAGAAGCTGACACAGTTAGCTAAAAAAAGCCTGGAAAACACAAGGGTAACACAAACTCCAGAGAATATGCTGCTTGCAGCTTTAATGATTGTATCAACAGTGTCTACAGGTGTATCCAGCAGCTACGGAGAAACAGCGACCAGCGAGAACGGGCCATGA
>9_JN675023.1_HML-2_3q21.2_cDNA
ATGAACTCATCAGAGATGCAAAGAAAAGCACATCCGTGGAGACGGAGACACCACAATCGAGCACCGTTGACTCACAAGATGAACAAAATGGTGACGTCAGAAGAAGAGATGAAGTTGCCATCCACCAAGAAGGCAGAGCCACCGACTTGGGCACAACTAAAGAAGCTGACACAGTTAGCTACAAAATATCTAGAGAACACAAAGGTGACACAAACCCCAGAGAGTATGCTGCTTGCAGCCTTGATGATTGTATCAATGGTGTCTGCAGCTGTACCCAACAGCTCCGAAGAGACAGCGACCATCGAGAACAGGCCATGA
>10_JN675026.1_HML-2_4p16.1a_cDNA
ATGAACCCATCAGAGATGCAAGGGAAGGCGCCTCCGCAGAGACAGAGAACCCGCAATCGAACATCAACGACTCGCAGGGTGAACAAAATGGTGATATCAGAAGGACAGATGAAGTTGCCATCCACCAAGAAAGTGGGGCCGCCGACCTGGGCCCAGCTAAAGAAGCTGACACAGTTAGCTGAAAAAAGCCTGGAAAACACAAGGGTAACACAGACTCCAGAGAATATGCTTCTTGCAGCTTTAATGATTGTATCAACGGTGGTCTACAGGTGTATCCAGCAGCTCCGGAGAGACAGCGACCAGTGA
>11_JN675027.1_HML-2_4p16.1b_cDNA
ATGAACCCATCAGAGATGCAAGGGAAGGCACCTCCGCAGAGACAGAGAACCCGCAATCGAACATCATTGACTCGCAGGGTGAACAAAATGGTGATATCAGAAGAACAGATGAAGTTGCCATCCACCAAGAAAGCGGGGCCGCCGACCTGGGCCCAGCTAAAGAAGCTGACACAGTTAGCTGAAAAAAGCCTGGAAAACACAAGGGTAACACAAACTCCAGAGAATAAGCTGCTTGCAGCTTTAATGATTGTATCAACGGTGTCTACAGAGGTATATCCAGCAGCTCCGGAGAGACAGCGACCAGCGAGAATGGGCCATGATGACGATGGCGGTTTTGTCAAAAAGAAAAGGGGGAAATGCAGGGAAAAGAAAGAGAGATCAGACTGTCACAGTGTCTATGTAGAAAAGGAAGACATAAGAGTCTCCATTTTGAAAAAGACGTGTACTTTAAACAATTGCTTTGCTTAG
>12_JN675029.1_HML-2_4p16.3b_cDNA
ATGAACCCATCAGAGATGCAAGGGAAGGCACCTCCGCAGAGACAGAGAACCCGCAATCGAACATCATCGACTCGCAGGGTGAACAAAATGGTGATATCAGAAGAACAGATGAAGTTGCCATCCACCAAGAAAGCGGGGCCACCGACCTGGGCCCAGCTAAAGAAGCTGACACAGTTAGCTGAAAAAAGCCTGGAAAACACAAGGGTAACACAAACTCCAGAGAATATGCTGCTTGCAGCTTTAATGATTGTATCAACGGTGTCTACAGAGGTATATCCAGCAGCTCCGGAGAGACAGCGACTAGCGAGAATTGGCCATGATGACGATGGAGGTTTTGTCAAAAAGAAAAGGGGGAAATGCAGGGAAAAGAAAGAGAGATCAGACTGTCACAGTGTCTATGTAGAAAGGGAAGACATAAGAGTCTCCATTTTGAAAAAGACCTGTACTTTAAACAATTGCTTTGCTTAG
>13_JN675030.1_HML-2_4q13.2_cDNA
ATGAACCCATCGGAGATGCAAAAAAAGTGCCTCCACAGAGACAGAAAACCTGCAATCGAGCATCATCTACTCGCCAGGTGA
>14_JN675033.1_HML-2_4q35.2_cDNA
ATGAACCCATCAGAGATGCAAAGAAAAGTGCCTCCGTGGAGATGGAAAACCCGCAATGGAGCACCATCGACTCGCCAGGTGAACAAAATGGTGATATCAGAAGAACAGATGAAGTTGCCATCCACCAAGAAAGTGGAGCTGCTGACCTGGGCCCAGCTAAAGAAGCTGACACAGTTAGCTGAAAAAAAGCCTGAAGAATACAAGGTTAACACAAACTCCAGAGAATATGCTGCTTGCAGCTTTAATGATTGTACCAACGGTGTCTACAGGTGTATCCAGCAGCTCTGGAGAGACAGTGACCAGTGA
>15_JN675035.1_HML-2_5p13.3_cDNA
ATGAACCCATCGGAGATGCAAAGAAAAGCACCTCCGCGGAGACGGAGACACTGCAATCGAGCACCGTTGACTCACAAGATGAACAAAATGGTGACGTCAGAAGAAGAGATGAAGTTGCCATCCACCAAGAAGGCAGAGCCGCTGACTTGGGCACAACTAAAGAAGCTGACGCAGTTAGCTACAAAATGTCTAGAGAACACAAAGGTGACACAAACCCCAGAGAGTATGCTGCTTGCAGCCTTGATGATTGTATCAATGGTGTCTGCAGGTGTAACCAACAGCTCCAAAGAGACAGCGACCATCGAGAACGGGCCATGA
>16_JN675036.1_HML-2_5q33.2_cDNA
ATGAACCCATCTGAGATGCAAAGAAAAGTGCCTCCACAGAGACAGAAAACCTGCAATCGAGCATCATTGACTCGCCAGGTGAACAAAATGGTGATATCGGAAGAACAGATGAAGTTGCCATCCACCAAGAAAGCGGAGCAGCCGACCTGGGCCCAACAAAAGAAGCTGACACAGTTAACTGAAAAAAGCCTGAAAAACACAAGGGTAACAAAAACTCCAGAGAATATGCTGCTTCCAGCTTTAATGATTGTATCAACAGTGTCTACAGGTGTATCCAGCAGCTTCGGAGACACAGCGACCGGCGAGAACGGGACATGA
>17_JN675039.1_HML-2_6p21.1_cDNA
ATGAACCCCTTGGAGATGCGAAGAAAAGCGCCTCTGCGGAGACAAAAAACCCTCAATTGA
>17a_JN675038.1_HML-2_6p11.2_cDNA
ATAAGCCTGTCAGAAATGCAAATAAAGATGCCTCCACAAAGACAAAAAACCTGA
>18_JN675040.1_HML-2_6p22.1_cDNA
ATGAACCCATCGGAGATGCAAAGAAAAGCGCCTCCACGGAGATGGAAACACAGCAATCGAGCACCATCGACTCACAAGATGAACAGAATGGTGATGTCAGAAGAATAG
>19__JN675041.1_HML-2_6q14.1_cDNA
ATGAACCCATCAGAGATGCAAAGAAAAGCACCTCCGCGGAGACGGAGACACCGCAATCGAGCACCGTTGACTCACAAGATGAACAAAATGGTGACGTCAGAAGAACAGATGAAGTTGCCATCCACCAAGAAGGCAGAGCCGCCGACTTGGGCACAACTAAAGAAGCTGACGCAGTTAGCTACAAAATATCTAGAGAACACAAAGGTGACACAAACCCCAGAGAGTATGCTGCTTGCAGCCTTGATGATTGTATCAATGGTGTCTGCAGGTGTACCCAACAGCTCCGAAGAGACAGCGACCATCGAGAACGGGCCATGA
>20_JN675043.1_HML-2_7p22.1a_cDNA
ATGAACCCATCAGAGATGCAAAGAAAAGCACCTCCGCGGAGACGGAGACATCGCAATCGAGCACCGTTGACTCACAAGATGAACAAAATGGTGACGTCAGAAGAACAGATGAAGTTGCCATCCACCAAGAAGGCAGAGCCGCCAACTTGGGCACAACTAAAGAAGCTGACGCAGTTAGCTACAAAATATCTAGAGAACACAAAGGTGACACAAACCCCAGAGAGTATGCTGCTTGCAGCCTTGATGATTGTATCAATGGTGTCTGCAGGTGTACCCAACAGCTCCGAAGAGACAGCGACCATCGAGAACGGGCCATGA
>21_JN675044.1_HML-2_7p22.1b_cDNA
ATGAACCCATCAGAGATGCAAAGAAAAGCACCTCCGCGGAGACGGAGACATCGCAATCGAGCACCGTTGACTCACAAGATGAACAAAATGGTGACGTCAGAAGAACAGATGAAGTTGCCATCCACCAAGAAGGCAGAGCCGCCAACTTGGGCACAACTAAAGAAGCTGACGCAGTTAGCTACAAAATATCTAGAGAACACAAAGGTGACACAAACCCCAGAGAGTATGCTGCTTGCAGCCTTGATGATTGTATCAATGGTGTCTGCAGGTGTACCCAACAGCTCCGAAGAGACAGCGACCATCGAGAACGGGCCATGA
>22_JN675048.1_HML-2_8p22_cDNA
ATGAACCCTACACCGACCGGACAGAAGAAAGGGAAGAATCCAAAGAGGAAGAAGACTGGTCCCTCCGACCTGTCCTTTCGGGAGCTGAGAAAGATGACGAAGCTGAGCGTCTCAGAGAAACAACAGAAGACGGAGAAGACCCGCCAGGCTACACCACCGACATGA
>23__JN675049.1_HML-2_8p23.1a_cDNA
ATGAACCCATCAGAGATGCAAAGAAAAGCACCTCCGCGGAGACGGAGACACCGCAATCGAGCACCGTTGACTCACAAGATGAACAAAATGGTGACGTCAGAAGAACAGATGAAGTTGCCATCCACCAAGAAGGCAGAGCCGCCGACTTGGGCACAACTAAAGAAGCTGACGCAGTTAGCTACAAAATATCTAGAGAACACAAAGGTGACACAAACCCCAGAGAGTATGCTGCTTGCAGCCTTGATGATTGTATCAATGGTGTCTGCAGGTGTACTCAACAGCTCCGAAGAGACAGCGACCATCGAGAACGGGCCATGA
>24_JN675050.1_HML-2_8p23.1b_cDNA
ATGAACCCATCAGAGGTGCAAGGGAAGGCACCTCCGCAGAGACAGAGAACCCGCAATCGAACATCATCGACTCGCAGGGTGAACGAAATGGTGATATCAGAAGAACAGATGAAGTTGCCATCCACCAAGAAAGTGGGGCCGCCGACCTGGGCCCAGCTAAAGAAGCTGACACAGTTAGCTGAAAAAAGCCTGGAAAACACAAGGGTAACACAAACTCCAGAGAATATGCTACTTGCAGATTTAATGATTGTATCAGCGGTGTCTACAGGTGTATCCAGCAGCTCCGGAGAGACAGCGACCAGGGAGAAGGGGCCATGA
>25_JN675051.1_HML-2_8p23.1c_cDNA
ATGAACCCATCAGAGGTGCAAGGGAAGGCACCTCCGCAGAGACAGAGAACCCGCAATCGAACATCATCGACTCGCAGGGTGAACGAAATGGTGATATCAGAAGAACAGATGAAGTTGCCATCCACCAAGAAAGTGGGGCCGCTGACCTGGGCCCAGCTAAAGAAGCTGACACAGTTAGCTGAAAAAAGCCTAGAAAACACAAGGGTAACACAAACTCCAGAGAATATGCTACTTGCAGATTTAATGATTGTATCAGCGGTGTCTACAGGTGTATCCAGCAGCTCCGGAGAGACAGCGACCAGCGAGAAGGGGCCATGA
>26_JN675052.1_HML-2_8p23.1d_cDNA
ATGAACCCATCAGAGGTGCAAGGGAAGGCACCTCCGCAGAGACAGAGAACCCGCAATCGAACATCATCGACTCGCAGGGTGAACGAAATGGTGATATCAGAAGAACAGATGAAGTTGCCATCCACCAAGAAAGTGGGGCCGCCGACCTGGGCCCAGCTAAAGAAGCTGACACAGTTAGCTGAAAAAAGCCTGGAAAACACAAGGGTAACACAAACTCCAGAGAATATGCTACTTGCAGATTTAATGATTGTATCAACGGTGTCTACAGGTGTATCCAGCAGCTCCGGAGAGACAGCGACCAGCGAGAAGGGGCCATGA
>27_JN675053.1_HML-2_8q11.1_cDNA
ATGAACCCATTGGAGATGAAAAAAAAAAAGTGCCTCTGCAGAGACAGAAAACCAGCAATGGAACATCATGATTCGCCAGGTGAACAAAACGGTGATATCAGAACAGATGAAGTTGCCATCCACCAAGAAAGCGGAGCTGCCAACCTGGGCCCAACTAAAGAAGCTGACACAGTCAGCTGA
>28_JN675055.1_HML-2_8q24.3b_cDNA
ATAAACCCATCCCATCAGAAATGCAAATAA
>29_KU054255.1_8q24.3c_cDNA
ATGAACCCATCAGAGATGCAAAGAAAAGCACCTCCGCGGAGACGGAGACACCGCAATCGAGCACCGTTGACTCACAAGATGAACAAAATGGTGACGTCAGAAGAACAGATGAAGTTGCCATCCACCAAGAAGGCAGAGCCGCCGACTTGGGCACAACTAAAGAAGCTGACGCAGTTAGCTACAAAATATCTAGAGAACACAAAGGTGACACAAACCCCAGAGAGTATGCTGCTTGCAGCCTTGATGATTGTATCAATGGTGTCTGCAGGTGTACCCAACAGCTCCGAAGAGACAGCGACCACCGAGAACGGGCCATGA
>30_JN675056.1_HML-2_9q34.3_cDNA
ATGAACCCATCGGAGATGCAAAGAAAAACGCCTCCGTGGAGACAGAGACACCGCAATTGA
>31__JN675057.1_HML-2_9q34.11_cDNA
ACAGAAAAAGTTGCCATCCACCAAAAAAGCGAAGCCGCCGACCTGGGCCCAGCTAAAGAAGCTGACACAGTTAGCTGAAAAAAGGCCTAAAGTACACAAGGGTAACACAAACTCCAGAGAATATGCTGCTTGCAGCTTTAATGATTGTATCAATGGTGTCTACAGGTGTATCCAGCAGCTCCAGAGAGACAGCAACCAGCGAAAACAGGCCATAATGACTATGGCGGTTTTGTCAAAAAGAAAAGGGGGATGTACGGCAAAGAAAGAGAGATCAGACTGTTACTGTGTCTATGTAGAAAGGGAAGACATAAGAAATTCCATTTTGACCTGTACCTTGAACAATTGCTTTGCTGAGATGTTGTTAATTTGTAACTTTGCCCCAGCCACTTTGCCCCAACTTTGA
>32_JN675059.1_HML-2_10p14_cDNA
ATGAACCCATCGGAGATGCAAAGAAAAGCACCTCCGCGGAGACGGAGACACCGCAATCGAGCACCGTCGAGTCACAAGATGAACAAAATGATGATGTCAGAAGAACAGATGAAGTTGCCATCCACCAATAAGGCAGAGCCGCTGACTTGGGCACAACTAAACAAGCTGACGCAGTTAGCTACAAAATGTCTAGAGAACACAAAGATGACACAAACTCCAGAGAGTATGCTGCTTGCAGCATTGATGATTGTATCAACGGTGTCTGCAGGTGTACCCAACAGCTCTGAAGAGACAGTGACCATTGAGAACGGGCCATGA
>33_JN675060.1_HML-2_10q24.2_cDNA
ATGAACCCATCGGAGATGCAAAGAAAAGCACCTCCGCGGAGACGGAGACACCACAGTCGAGCACCGTTGACTCACAAGATGAACAAAATGGTGACGTCAGAAGAACAGATGAAGTTGCCATCCACCAAGAAGGCAGAGCCGCCAACTTGGGCACAACTAAAGAAGCTGACGCAGTTAGCTACAAAATATCTAGAGAACACAAAGGTGACACAAACCCCAGAGAGTATGCTGCTTGCAGCCTTGATGATTGTATCAACGGTGGTAAGTCTCCCTATGCCTGCAGGAGCAGCTGCAGCTAACTATACCTACTGGGCCTATGTGCCTTTCCCGCCCTTAATTCGGGCAGTCACATGGATGGATAATCCTATAGAAGTATATGTTAATGATAGCGTATGGGTACCTGGCCCCACAGATGATCGCTGCCCTGCCAAACCTGAGGAAGAAGGGATGATGATAAATATTTCCATTGGGTATCGTTATCCTCCTATTTGCCTAGGGAGAGCACCAGGATGTTTAATGCCTGCAGTCCAAAATTGGTTGGTAGAAGTACCTACTGTCAGTCCCATCAGTAGATTCACTTATCACATGGTCTGCAGGTGTACCCAACAGCTCCGAAGAGACAGCGACCATCGAGAACGGGCCATGATGACGATGGCGGTTTTGTCGAAAAGAAAAGGGGGAAATGTGGGGAAAAGCAAGAGAGATCAGATTGTCACTGTGTCTGTGTAG
>34_JN675061.1_HML-2_11p15.4_cDNA
ATGAACCCATCAGAGATGCAAGGGAAGGCGCCTCCACAGAGACAGAGAACCCGTAATCGAACATCATCGACTCGCAGGGTGAACAAAATGGTGATATCAGAAGAACAGATGAAGTTGCCATCCACCAAGAAAGTGGGGCCGCCGACCTGGGCCCAGCTAAAGAAGCTGACACAGTTAGCTGAAAAAAGCCTGGAAAACACAAGGGTAACACAAACTCCAGAGAATATGCTGCTTGCAGCTTTAATGATTGTATCAACGGTGTCTACAGGTATATCCAGCAGCTCCGGAGAGACAGCGACCAGCGAGAAGGGGCCATGA
>35_JN675062.1_HML-2_11q12.1_cDNA
ACAGAAGAAGTTGCCATCCAGCAAGGAAGTGGAGCCACTGACCTGGGCCCAGTTCAAAAAGCTGACACAGTATACTGAAAAAGCCTGA
>36__JN675063.1_HML-2_11q12.3_cDNA
ATGAACCCATCGGAGATGCAAAAAAAAGCGCCTCCGCGGAGACAGAAACACTGCAATCGAGCACCATCAACTCATATGATGAACAGAATGGTGATGTCAGAAGAACAGACGAAGTTGCCATCCACCAAGAAAGCGGAGCCACTGACTTGGGCACAATTAAAGAAGCTGGCACAGTTAGCTAAAAAAAAAAAAAAGCCTTGA
>37__JN675064.1_HML-2_11q22.1_cDNA
ATGAACCCATCAGAGATGCAAAGAAAAGCACCTCCGCGGAGACGGAGACACCGCAATCGAGCACCGTTGACTCACAAGATGAACAAAATGGTGACGTCAGAAGAACAGATGAAGTTGCCATCCACCAAGAAGGCAGAGCCGCCAACTTGGGCACAACTAAAGAAGCTGACGCAGTTAGCTACAAAATATCTAGAGAACACAAAGGTGACACAAACCCCAGAGAGTATGCTGCTTGCAGCCTTGATGATTGTATCAATGGTGTCTGCAGGTGTACCCAACAGCTCTGAAGAGACAGCAACCATCGAGAACGGGCCATGA
>38__JN675066.1_HML-2_12p11.1_cDNA
ATGAACCCATCGGGGATGCAAAGAAAAGAGCCTCCACAGAGATGGAAACACCACAATCGAGCACCATTGACTCACAAAATGAACAAAATGGTGATGTCAGAAGAACAGATGAAGTTGCCATCCACCAAGAAAGCGGAGCTGCTGACTTGGGCACAATTAAAGAAGCTGACACAGTTAGCTAAAAAAAAAAGCCTAGAGAACACAAAGGTGATACAAACTCCAGAGAATATTCTCCTTGCAGCTTTGATGATTGTATCCACGATGTCTGCAGGTGTACCCAGCAGCTCTGAAGTGACAGCAACCATTGAGAACAGGCCATGA
>39_JN675068.1_HML-2_12q14.1_cDNA
ATGCACCCATCGGAGATGCAAAGAAAAGCACCTCCGCGGAGACGGAGACACCGCAATCGAGCACCGTTGACTCACAAGATGAACAAAATGGTGACATCAGAACAGATGAAGTTGCCATCCACCAAGAAGGCAGAGCCGCCGACTTGGGCACAACTAAAGAAGCTGACGCAGTTAGCTACAAAATATCTAGAGAACACAAAGGTGACACAAACCCCAGAGAGTATGCTGCTTGCAGCCTTGATGATTGTATCAATGGTGTCTGCAGGTGTACCCAACAGCTCCGAAGAGACAGCGACCATCGAGAACGGGCCATGA
>40__JN675070.1_HML-2_12q24.33_cDNA
ACAAAAGAAGTTTCCATCTACCAAGAAAGCGGAGCCGTCGACATGGGCCCAGCTAAAGAAGCTGACACAGTTAGCTGAAAAAAAGCCTGGAAAACACAAGAGTAACACAAACTCCAGAGAATATGCTGCTTGCAGCTTTAATGATTGTATCAACGGTGTCTACAGGTGTATACAACAGCTCCGGAGAGACAGCGACCAGCGAGAACGGGTCATGATGACGATGGCGGTTTTGTCAAAAAGAAAAGGGGGAAATGTAGGGAAAAGAAAGAGAGATCAGACTGTCACTGTGCCTATGTAG
>41__JN675073.1_HML-2_15q25.2_cDNA
ATAAACCCATTAAAAATACAAAAACCCACCTCCACAAAAATACAAACACCACAATCAAGCATCATTAACTCACCAAATAAAATAATAACATCAAAAAAAACAAAGTCGCCGTCCACCAAAAAAACAAAGCCACCAACTTAA
>42_JN675075.1_HML-2_17p13.1_cDNA
ATGAACCCTACACCGACCGGTCAGAAAAAAGGAAAGAATCAAAAGAGAAAGAAGACCGGTCCCTTCGACCTGTCTTTTCGGGAGCTGAGGAAAATGGTGAAGCTGAGCGTCTCGGAGAAAAAACAGAAGACGGAGAAGACTCGCTAG
>43__JN675076.1_HML-2_19p12a_cDNA
ATGAACCCATCGGAGATGCAAAGGAAAGCACCTCCACGGAGACGGAAACACCGCAATTGA
>44_JN675077.1_HML-2_19p12b_cDNA
ATGAACCCATCGGAGATGCAAAGAAAAGCACCTCCGCGGAGACGGAGACACCGCAATCGAGCACCGTTGACTCACAAGATGAACAAAATGGTGACGTCAGAAGAACAGATGAAGTTGCCATCCACCAAGAAGGCAGAGCCGCCGACTTGGGCACAACTAAAGAAGCTGACGCAGTTAGCTACAAAATATCTAGAGAACACAAAGGTGACACAAACCCCAGAGAGTATGCTGCTTGCAGCCTTGATGATTGTATCAATGGTGTCTACAGGTGTACCCAACAGCTCCGACGAGACAGCGACCATCGAGAACGGGCCATGA
>45_JN675080.1_HML-2_19q11_cDNA
ATGAACCCATCGGAGATGCAAAGAAAAGCACCTCCGCGGAGACGGAGACACCGCAATCGAGCACCGTTGACTCACAAGATGAACAAAATGGTGACGTCAGAAGAACAGATGAAGTTGCCATCCACCAAGAAAGCAGAGCCGCCGACTTGGGCACAACTAAAGAAGCTGACGCAGTTAGCTACAAAATATCTAGAGAACACAAAGGTGACACAAACCCCAGAGAGTATGCTGCTTGCAGCCTTGATGATTGTATCAATGGTGTCTGCAGGTGTACCCAACAGCTCCGAAGAGACAGCGACCATCGAGAACGGGCCATGA
>46_JN675081.1_HML-2_19q13.12a__cDNA
ATGAACCCATCAGAGATGCAAAGAAAAGCACCTCCACGGAGACGGAGACACCGCAATCGAGCACCGTCATCGAGAACCATCGACTCAGAAGATGAACAGAATGGTGATGTCAGAAGAACAGATGAAGTTGCCATCCACCAAGAAGGCAGAGCTGCTGACTTGGGCACAATTAAAGAAGCTGACACAGTTAGCTACAAAATATCTAGAGAACACAAAGGTGACACAAACTCCAGAGAGTATGCTGCTTGCAGCTTTGATGATTGTATCAATGGTGTCTGCAGGGGTACCCAACAGCTCCGAAGAGACAGCGACCATCGAGAAAGAGCCATGATGACGATGGCGGTTTTGTTGAAAAGAAAAGGGGGAAATATGGGGAAAAGAAAGAGAGATCAGATTGTTACTGTGTCTGTGTAG
>47__JN675082.1_HML-2_19q13.12b_cDNA
ATGAACCTGTCGGAGATGCAAAGAAAAGCACCTCCACGGAGACAGAAACACTGCAATCAAGCACCATCAACTCACAAGATAAAATGGTGA
>48__JN675083.1_HML-2_19q13.41_cDNA
ATGAACCCATTAGAGATGCAAACAAACAAAAAAAAAAGCGCCTCCACAGAGACGGAAACACCGCAATCGAGCACCATTGACTCACAAGATAAACAAAATGGTGATGTCAAAAAAACAGATGAAGTTGCCATCCACCACGAAGGCGGAGATGCCAACTTGGGCACAATTTAA
>49_JN675084.1_HML-2_19q13.42_cDNA
ATGAACCCATCAGAGATGCAAAGAAAAGCACCTCCACGGAGATGGAAACACCACAATCAAACACCATCGATTCACAAGGTGAACAAAATGGTGATGTCAGAAGAACAGATGAAGTTGCCATCCACCAAGAAAGCAGAGCCGCCGACTTGGGCACAATTAAAGAAGCTGACACAGTTACCAAAAAAAAGCCTAGAGAACACAAAGGTGACACAAACTCCAGAGAACACGCTGCTTGCAGCTTTGATGATTGTATCAACGGTGTCTGCAGGTGTACCCAGCAGCTCCGAAGAGACAGCGACCATTGAGAATGGGTGA
>50_JN675085.1_HML-2_20q11.22_cDNA
AAAAAGCTGACACAGTTCTCTGAAAAAAGCCTAGAGAACACAAGGGTGACACAAACTCCAGAGAGTATGCTGCTTGCAGCTTTGATGATTGTATCAACAGTGTCTACAGGTGTAACCAGCAGCTCCGAAGAGACAGTAACCATCAAGAACAGGCCATAA
>51__JN675088.1_HML-2_22q11.23_cDNA
ATGAACTCACTGGAGATGCAAAGAAAAGTGTGGAGATGGAGACACCCCAATCGACTCGCCAGGTAA
>52_JN675090.1_HML-2_Xq11.1_cDNA
CTTACAGAAGAAGTTGTCATCCACCAAAAAAATAGAGCCACCGACTTGGGCACAATTAAAGAAGCTGACACAGTTAGCTGAAAAAAGCCTAAAGAACGTAAGGGCAGTGCAAACTCCAGAGAATATGCTGCTTTCAGCTTTGATGATTGCATCAACATTGTTAAATCTCCCCATGTCTACAGGAGCAGCTGTAGCTAATTATACTTACTGGGTCTATGTGCCTTTCCCACAACTAATTCGGGCAGTCACATGGATGGATAATCCTATTAAAGTATATGTTAATAATAGTGCATGGGTACCAGGCTCCACAGATGATCGTTGCCCTGTCCAGTCTAAAAAAGAAGGAATGATGATAATTATTTCCATTGGGTATCATTATACTATTTGCCTACGGAAGGCACCAGGATGTTTAACGCCTACAACACAAAATTGGTTGGTGAAAGTACCTACTGTCAGTGCCACCAGTAGATTTACTTATCACATGATAAGTAGAATGTTACTCGAGGCACAGATAAATAATTTACAGGACTCTTCTTTTCAAAGATCATTAAAATTTAGGCCTAAGGTAAAGCCTGGCCCCAAGGAAATTCCCAAAAAATCAAAATGCCCAAAAGTCTTAGTTTGA
>53__KU054272.1_Xq21.33_cDNA
ATGAACCCATCGGAGATGCAAAGAAAAGCACCTCCGCGGAGACGGAGACACAGCAATCGAGCACCGTTGACTCACAAGATGAACAAAATGGTGACGTCAGAAGAACAGATGAAGTTGCCATCCACCAAGAAGGCAGAGCCGCCGACTTGGGCACAACTAAAGAAGCTGACGCAGTTAGCTACAAAATATCTAGAGAACACAAAGGTGACACAAACCCCAGAGAGTATGCTGCTTGCAGCCTTGATGATTGTATCAATGGTGTCTGCAGGTGTACCCAACAGCTCCGAAGAGACAGCGACCATCGAGAACGGGCCATGA
>54_JN675093.1_HML-2_Xq28b_cDNA
ATGAACCCATCGGAAATGCAAAGAAAAGCGCCTCCGCGGAGACAGAAAACCCGCAATCGAGCATCATCGACTCGCCAGGTGAACAAAATGGTGGTATCAGAAGAACAGATGAAGTTGACATCCACCAAGGAAGTGGAGCCGCCGACCTGGGCCCAACTAAAGAAGTTGACACAGTTAGCTGAAAAAAGCCTGAAGAAAACAAGGGTAACACAAACTCCAGAGAATATGCTGCTTGCAGTTTTGATGATTGTATCAATGGTGTCTACAGGTGTATCCAACAGCTCCGAAGAGACAGTGACCAGCGAAAACGGGCCGTGA
>55_JN675094.1_HML-2_Yp11.2_cDNA
ATGAACCCATCAGAGATGCAAATGAAGGTGCCTCCATAG
>56_JN675095.1_HML-2_Yq11.23a_cDNA
ATAAACCCATTAAAAATACAAAAAGCCACCTCCACAAAAATAAAAACACCACAATCAAGCATCATTAACTCACCAAATAAAATAACAATATCAAAAAAACAGTCGCCATCCACCAAAAAAACAAAGCCACCAACTTAA
>57_JN675096.1_HML-2_Yq11.23b_cDNA
ATAAACCCATTAAAAATACAAAAAGCCACCTCCACAAAAATAAAAACACCACAATCAAGCATCATTAACTCACCAAATAAAATAACAATATCAAAAAAACAGTCGCCATCCACCAAAAAAACAAAGCCACCAACTTAA
